# Supplementary material for: Characterization of Neutrophil Functional Responses to SARS-CoV-2 Infection in a Translational Feline Model for COVID-19
Source: Int J Mol Sci. 2024 Sep 19;25(18):10054. doi: 10.3390/ijms251810054 (PMC11432149; doi:10.3390/ijms251810054)
Supplement: Supplementary file 1 [file ijms-25-10054-s001.zip]

Archive with 1 entries (1 files):
- ijms-3196444-supplementary.pdf
